# Supplementary material for: Reaction with ROO• and HOO• Radicals of Honokiol-Related Neolignan Antioxidants
Source: Molecules. 2023 Jan 11;28(2):735. doi: 10.3390/molecules28020735 (PMC9867055; doi:10.3390/molecules28020735)
Supplement: Supplementary file 1 [file molecules-28-00735-s001.zip]

Archive with 1 entries (1 files):
- molecules-2101524-supplementary.pdf
